# Supplementary material for: The Morphology of the Rat Vibrissal Array: A Model for Quantifying Spatiotemporal Patterns of Whisker-Object Contact
Source: PLoS Comput Biol. 2011 Apr 7;7(4):e1001120. doi: 10.1371/journal.pcbi.1001120 (PMC3072363; doi:10.1371/journal.pcbi.1001120)
Supplement: Dataset S1 — Matlab functions to generate the “RatMap”. (0.01 MB ZIP) [file pcbi.1001120.s001.zip]

Archive with 4 entries (4 files):
- Get_RatMap.m
- Get_RatMapEllipsoid.m
- Plot_RatMap.m
- RatMapToolbox_README.txt
